# Supplementary material for: Functional Connectivity Estimated from Resting-State fMRI Reveals Selective Alterations in Male Adolescents with Pure Conduct Disorder
Source: PLoS One. 2015 Dec 29;10(12):e0145668. doi: 10.1371/journal.pone.0145668 (PMC4700985; doi:10.1371/journal.pone.0145668)
Supplement: S1 Appendix — (ZIP) [file pone.0145668.s001.zip]

Archive with 724 entries (720 files):
- sub_001/
- sub_001/swra20100911_144017ep2dboldmocos004a001_011.hdr
- sub_001/swra20100911_144017ep2dboldmocos004a001_011.img
- sub_001/swra20100911_144017ep2dboldmocos004a001_012.hdr
- sub_001/swra20100911_144017ep2dboldmocos004a001_012.img
- sub_001/swra20100911_144017ep2dboldmocos004a001_013.hdr
- sub_001/swra20100911_144017ep2dboldmocos004a001_013.img
- sub_001/swra20100911_144017ep2dboldmocos004a001_014.hdr
- sub_001/swra20100911_144017ep2dboldmocos004a001_014.img
- sub_001/swra20100911_144017ep2dboldmocos004a001_015.hdr
- sub_001/swra20100911_144017ep2dboldmocos004a001_015.img
- sub_001/swra20100911_144017ep2dboldmocos004a001_016.hdr
- sub_001/swra20100911_144017ep2dboldmocos004a001_016.img
- sub_001/swra20100911_144017ep2dboldmocos004a001_017.hdr
- sub_001/swra20100911_144017ep2dboldmocos004a001_017.img
- sub_001/swra20100911_144017ep2dboldmocos004a001_018.hdr
- sub_001/swra20100911_144017ep2dboldmocos004a001_018.img
- sub_001/swra20100911_144017ep2dboldmocos004a001_019.hdr
- sub_001/swra20100911_144017ep2dboldmocos004a001_019.img
- sub_001/swra20100911_144017ep2dboldmocos004a001_020.hdr
- sub_001/swra20100911_144017ep2dboldmocos004a001_020.img
- sub_001/swra20100911_144017ep2dboldmocos004a001_021.hdr
- sub_001/swra20100911_144017ep2dboldmocos004a001_021.img
- sub_001/swra20100911_144017ep2dboldmocos004a001_022.hdr
- sub_001/swra20100911_144017ep2dboldmocos004a001_022.img
- sub_001/swra20100911_144017ep2dboldmocos004a001_023.hdr
- sub_001/swra20100911_144017ep2dboldmocos004a001_023.img
- sub_001/swra20100911_144017ep2dboldmocos004a001_024.hdr
- sub_001/swra20100911_144017ep2dboldmocos004a001_024.img
- sub_001/swra20100911_144017ep2dboldmocos004a001_025.hdr
- sub_001/swra20100911_144017ep2dboldmocos004a001_025.img
- sub_001/swra20100911_144017ep2dboldmocos004a001_026.hdr
- sub_001/swra20100911_144017ep2dboldmocos004a001_026.img
- sub_001/swra20100911_144017ep2dboldmocos004a001_027.hdr
- sub_001/swra20100911_144017ep2dboldmocos004a001_027.img
- sub_001/swra20100911_144017ep2dboldmocos004a001_028.hdr
- sub_001/swra20100911_144017ep2dboldmocos004a001_028.img
- sub_001/swra20100911_144017ep2dboldmocos004a001_029.hdr
- sub_001/swra20100911_144017ep2dboldmocos004a001_029.img
- sub_001/swra20100911_144017ep2dboldmocos004a001_030.hdr
- sub_001/swra20100911_144017ep2dboldmocos004a001_030.img
- sub_001/swra20100911_144017ep2dboldmocos004a001_031.hdr
- sub_001/swra20100911_144017ep2dboldmocos004a001_031.img
- sub_001/swra20100911_144017ep2dboldmocos004a001_032.hdr
- sub_001/swra20100911_144017ep2dboldmocos004a001_032.img
- sub_001/swra20100911_144017ep2dboldmocos004a001_033.hdr
- sub_001/swra20100911_144017ep2dboldmocos004a001_033.img
- sub_001/swra20100911_144017ep2dboldmocos004a001_034.hdr
- sub_001/swra20100911_144017ep2dboldmocos004a001_034.img
- sub_001/swra20100911_144017ep2dboldmocos004a001_035.hdr
- sub_001/swra20100911_144017ep2dboldmocos004a001_035.img
- sub_001/swra20100911_144017ep2dboldmocos004a001_036.hdr
- sub_001/swra20100911_144017ep2dboldmocos004a001_036.img
- sub_001/swra20100911_144017ep2dboldmocos004a001_037.hdr
- sub_001/swra20100911_144017ep2dboldmocos004a001_037.img
- sub_001/swra20100911_144017ep2dboldmocos004a001_038.hdr
- sub_001/swra20100911_144017ep2dboldmocos004a001_038.img
- sub_001/swra20100911_144017ep2dboldmocos004a001_039.hdr
- sub_001/swra20100911_144017ep2dboldmocos004a001_039.img
- sub_001/swra20100911_144017ep2dboldmocos004a001_040.hdr
- sub_001/swra20100911_144017ep2dboldmocos004a001_040.img
- sub_001/swra20100911_144017ep2dboldmocos004a001_041.hdr
- sub_001/swra20100911_144017ep2dboldmocos004a001_041.img
- sub_001/swra20100911_144017ep2dboldmocos004a001_042.hdr
- sub_001/swra20100911_144017ep2dboldmocos004a001_042.img
- sub_001/swra20100911_144017ep2dboldmocos004a001_043.hdr
- sub_001/swra20100911_144017ep2dboldmocos004a001_043.img
- sub_001/swra20100911_144017ep2dboldmocos004a001_044.hdr
- sub_001/swra20100911_144017ep2dboldmocos004a001_044.img
- sub_001/swra20100911_144017ep2dboldmocos004a001_045.hdr
- sub_001/swra20100911_144017ep2dboldmocos004a001_045.img
- sub_001/swra20100911_144017ep2dboldmocos004a001_046.hdr
- sub_001/swra20100911_144017ep2dboldmocos004a001_046.img
- sub_001/swra20100911_144017ep2dboldmocos004a001_047.hdr
- sub_001/swra20100911_144017ep2dboldmocos004a001_047.img
- sub_001/swra20100911_144017ep2dboldmocos004a001_048.hdr
- sub_001/swra20100911_144017ep2dboldmocos004a001_048.img
- sub_001/swra20100911_144017ep2dboldmocos004a001_049.hdr
- sub_001/swra20100911_144017ep2dboldmocos004a001_049.img
- sub_001/swra20100911_144017ep2dboldmocos004a001_050.hdr
- sub_001/swra20100911_144017ep2dboldmocos004a001_050.img
- sub_001/swra20100911_144017ep2dboldmocos004a001_051.hdr
- sub_001/swra20100911_144017ep2dboldmocos004a001_051.img
- sub_001/swra20100911_144017ep2dboldmocos004a001_052.hdr
- sub_001/swra20100911_144017ep2dboldmocos004a001_052.img
- sub_001/swra20100911_144017ep2dboldmocos004a001_053.hdr
- sub_001/swra20100911_144017ep2dboldmocos004a001_053.img
- sub_001/swra20100911_144017ep2dboldmocos004a001_054.hdr
- sub_001/swra20100911_144017ep2dboldmocos004a001_054.img
- sub_001/swra20100911_144017ep2dboldmocos004a001_055.hdr
- sub_001/swra20100911_144017ep2dboldmocos004a001_055.img
- sub_001/swra20100911_144017ep2dboldmocos004a001_056.hdr
- sub_001/swra20100911_144017ep2dboldmocos004a001_056.img
- sub_001/swra20100911_144017ep2dboldmocos004a001_057.hdr
- sub_001/swra20100911_144017ep2dboldmocos004a001_057.img
- sub_001/swra20100911_144017ep2dboldmocos004a001_058.hdr
- sub_001/swra20100911_144017ep2dboldmocos004a001_058.img
- sub_001/swra20100911_144017ep2dboldmocos004a001_059.hdr
- sub_001/swra20100911_144017ep2dboldmocos004a001_059.img
- sub_001/swra20100911_144017ep2dboldmocos004a001_060.hdr
- sub_001/swra20100911_144017ep2dboldmocos004a001_060.img
- sub_001/swra20100911_144017ep2dboldmocos004a001_061.hdr
- sub_001/swra20100911_144017ep2dboldmocos004a001_061.img
- sub_001/swra20100911_144017ep2dboldmocos004a001_062.hdr
- sub_001/swra20100911_144017ep2dboldmocos004a001_062.img
- sub_001/swra20100911_144017ep2dboldmocos004a001_063.hdr
- sub_001/swra20100911_144017ep2dboldmocos004a001_063.img
- sub_001/swra20100911_144017ep2dboldmocos004a001_064.hdr
- sub_001/swra20100911_144017ep2dboldmocos004a001_064.img
- sub_001/swra20100911_144017ep2dboldmocos004a001_065.hdr
- sub_001/swra20100911_144017ep2dboldmocos004a001_065.img
- sub_001/swra20100911_144017ep2dboldmocos004a001_066.hdr
- sub_001/swra20100911_144017ep2dboldmocos004a001_066.img
- sub_001/swra20100911_144017ep2dboldmocos004a001_067.hdr
- sub_001/swra20100911_144017ep2dboldmocos004a001_067.img
- sub_001/swra20100911_144017ep2dboldmocos004a001_068.hdr
- sub_001/swra20100911_144017ep2dboldmocos004a001_068.img
- sub_001/swra20100911_144017ep2dboldmocos004a001_069.hdr
- sub_001/swra20100911_144017ep2dboldmocos004a001_069.img
- sub_001/swra20100911_144017ep2dboldmocos004a001_070.hdr
- sub_001/swra20100911_144017ep2dboldmocos004a001_070.img
- sub_001/swra20100911_144017ep2dboldmocos004a001_071.hdr
- sub_001/swra20100911_144017ep2dboldmocos004a001_071.img
- sub_001/swra20100911_144017ep2dboldmocos004a001_072.hdr
- sub_001/swra20100911_144017ep2dboldmocos004a001_072.img
- sub_001/swra20100911_144017ep2dboldmocos004a001_073.hdr
- sub_001/swra20100911_144017ep2dboldmocos004a001_073.img
- sub_001/swra20100911_144017ep2dboldmocos004a001_074.hdr
- sub_001/swra20100911_144017ep2dboldmocos004a001_074.img
- sub_001/swra20100911_144017ep2dboldmocos004a001_075.hdr
- sub_001/swra20100911_144017ep2dboldmocos004a001_075.img
- sub_001/swra20100911_144017ep2dboldmocos004a001_076.hdr
- sub_001/swra20100911_144017ep2dboldmocos004a001_076.img
- sub_001/swra20100911_144017ep2dboldmocos004a001_077.hdr
- sub_001/swra20100911_144017ep2dboldmocos004a001_077.img
- sub_001/swra20100911_144017ep2dboldmocos004a001_078.hdr
- sub_001/swra20100911_144017ep2dboldmocos004a001_078.img
- sub_001/swra20100911_144017ep2dboldmocos004a001_079.hdr
- sub_001/swra20100911_144017ep2dboldmocos004a001_079.img
- sub_001/swra20100911_144017ep2dboldmocos004a001_080.hdr
- sub_001/swra20100911_144017ep2dboldmocos004a001_080.img
- sub_001/swra20100911_144017ep2dboldmocos004a001_081.hdr
- sub_001/swra20100911_144017ep2dboldmocos004a001_081.img
- sub_001/swra20100911_144017ep2dboldmocos004a001_082.hdr
- sub_001/swra20100911_144017ep2dboldmocos004a001_082.img
- sub_001/swra20100911_144017ep2dboldmocos004a001_083.hdr
- sub_001/swra20100911_144017ep2dboldmocos004a001_083.img
- sub_001/swra20100911_144017ep2dboldmocos004a001_084.hdr
- sub_001/swra20100911_144017ep2dboldmocos004a001_084.img
- sub_001/swra20100911_144017ep2dboldmocos004a001_085.hdr
- sub_001/swra20100911_144017ep2dboldmocos004a001_085.img
- sub_001/swra20100911_144017ep2dboldmocos004a001_086.hdr
- sub_001/swra20100911_144017ep2dboldmocos004a001_086.img
- sub_001/swra20100911_144017ep2dboldmocos004a001_087.hdr
- sub_001/swra20100911_144017ep2dboldmocos004a001_087.img
- sub_001/swra20100911_144017ep2dboldmocos004a001_088.hdr
- sub_001/swra20100911_144017ep2dboldmocos004a001_088.img
- sub_001/swra20100911_144017ep2dboldmocos004a001_089.hdr
- sub_001/swra20100911_144017ep2dboldmocos004a001_089.img
- sub_001/swra20100911_144017ep2dboldmocos004a001_090.hdr
- sub_001/swra20100911_144017ep2dboldmocos004a001_090.img
- sub_001/swra20100911_144017ep2dboldmocos004a001_091.hdr
- sub_001/swra20100911_144017ep2dboldmocos004a001_091.img
- sub_001/swra20100911_144017ep2dboldmocos004a001_092.hdr
- sub_001/swra20100911_144017ep2dboldmocos004a001_092.img
- sub_001/swra20100911_144017ep2dboldmocos004a001_093.hdr
- sub_001/swra20100911_144017ep2dboldmocos004a001_093.img
- sub_001/swra20100911_144017ep2dboldmocos004a001_094.hdr
- sub_001/swra20100911_144017ep2dboldmocos004a001_094.img
- sub_001/swra20100911_144017ep2dboldmocos004a001_095.hdr
- sub_001/swra20100911_144017ep2dboldmocos004a001_095.img
- sub_001/swra20100911_144017ep2dboldmocos004a001_096.hdr
- sub_001/swra20100911_144017ep2dboldmocos004a001_096.img
- sub_001/swra20100911_144017ep2dboldmocos004a001_097.hdr
- sub_001/swra20100911_144017ep2dboldmocos004a001_097.img
- sub_001/swra20100911_144017ep2dboldmocos004a001_098.hdr
- sub_001/swra20100911_144017ep2dboldmocos004a001_098.img
- sub_001/swra20100911_144017ep2dboldmocos004a001_099.hdr
- sub_001/swra20100911_144017ep2dboldmocos004a001_099.img
- sub_001/swra20100911_144017ep2dboldmocos004a001_100.hdr
- sub_001/swra20100911_144017ep2dboldmocos004a001_100.img
- sub_002/
- sub_002/swra20100911_152547ep2dboldmocos009a001_011.hdr
- sub_002/swra20100911_152547ep2dboldmocos009a001_011.img
- sub_002/swra20100911_152547ep2dboldmocos009a001_012.hdr
- sub_002/swra20100911_152547ep2dboldmocos009a001_012.img
- sub_002/swra20100911_152547ep2dboldmocos009a001_013.hdr
- sub_002/swra20100911_152547ep2dboldmocos009a001_013.img
- sub_002/swra20100911_152547ep2dboldmocos009a001_014.hdr
- sub_002/swra20100911_152547ep2dboldmocos009a001_014.img
- sub_002/swra20100911_152547ep2dboldmocos009a001_015.hdr
- sub_002/swra20100911_152547ep2dboldmocos009a001_015.img
- sub_002/swra20100911_152547ep2dboldmocos009a001_016.hdr
- sub_002/swra20100911_152547ep2dboldmocos009a001_016.img
- sub_002/swra20100911_152547ep2dboldmocos009a001_017.hdr
- sub_002/swra20100911_152547ep2dboldmocos009a001_017.img
- sub_002/swra20100911_152547ep2dboldmocos009a001_018.hdr
- sub_002/swra20100911_152547ep2dboldmocos009a001_018.img
- sub_002/swra20100911_152547ep2dboldmocos009a001_019.hdr
- sub_002/swra20100911_152547ep2dboldmocos009a001_019.img
- sub_002/swra20100911_152547ep2dboldmocos009a001_020.hdr
- sub_002/swra20100911_152547ep2dboldmocos009a001_020.img
- sub_002/swra20100911_152547ep2dboldmocos009a001_021.hdr
- sub_002/swra20100911_152547ep2dboldmocos009a001_021.img
- sub_002/swra20100911_152547ep2dboldmocos009a001_022.hdr
- sub_002/swra20100911_152547ep2dboldmocos009a001_022.img
- sub_002/swra20100911_152547ep2dboldmocos009a001_023.hdr
- sub_002/swra20100911_152547ep2dboldmocos009a001_023.img
- sub_002/swra20100911_152547ep2dboldmocos009a001_024.hdr
- sub_002/swra20100911_152547ep2dboldmocos009a001_024.img
- sub_002/swra20100911_152547ep2dboldmocos009a001_025.hdr
- sub_002/swra20100911_152547ep2dboldmocos009a001_025.img
- sub_002/swra20100911_152547ep2dboldmocos009a001_026.hdr
- sub_002/swra20100911_152547ep2dboldmocos009a001_026.img
- sub_002/swra20100911_152547ep2dboldmocos009a001_027.hdr
- sub_002/swra20100911_152547ep2dboldmocos009a001_027.img
- sub_002/swra20100911_152547ep2dboldmocos009a001_028.hdr
- sub_002/swra20100911_152547ep2dboldmocos009a001_028.img
- sub_002/swra20100911_152547ep2dboldmocos009a001_029.hdr
- sub_002/swra20100911_152547ep2dboldmocos009a001_029.img
- sub_002/swra20100911_152547ep2dboldmocos009a001_030.hdr
- sub_002/swra20100911_152547ep2dboldmocos009a001_030.img
- sub_002/swra20100911_152547ep2dboldmocos009a001_031.hdr
- sub_002/swra20100911_152547ep2dboldmocos009a001_031.img
- sub_002/swra20100911_152547ep2dboldmocos009a001_032.hdr
- sub_002/swra20100911_152547ep2dboldmocos009a001_032.img
- sub_002/swra20100911_152547ep2dboldmocos009a001_033.hdr
- sub_002/swra20100911_152547ep2dboldmocos009a001_033.img
- sub_002/swra20100911_152547ep2dboldmocos009a001_034.hdr
- sub_002/swra20100911_152547ep2dboldmocos009a001_034.img
- sub_002/swra20100911_152547ep2dboldmocos009a001_035.hdr
- sub_002/swra20100911_152547ep2dboldmocos009a001_035.img
- sub_002/swra20100911_152547ep2dboldmocos009a001_036.hdr
- sub_002/swra20100911_152547ep2dboldmocos009a001_036.img
- sub_002/swra20100911_152547ep2dboldmocos009a001_037.hdr
- sub_002/swra20100911_152547ep2dboldmocos009a001_037.img
- sub_002/swra20100911_152547ep2dboldmocos009a001_038.hdr
- sub_002/swra20100911_152547ep2dboldmocos009a001_038.img
- sub_002/swra20100911_152547ep2dboldmocos009a001_039.hdr
- sub_002/swra20100911_152547ep2dboldmocos009a001_039.img
- sub_002/swra20100911_152547ep2dboldmocos009a001_040.hdr
- sub_002/swra20100911_152547ep2dboldmocos009a001_040.img
- sub_002/swra20100911_152547ep2dboldmocos009a001_041.hdr
- sub_002/swra20100911_152547ep2dboldmocos009a001_041.img
- sub_002/swra20100911_152547ep2dboldmocos009a001_042.hdr
- sub_002/swra20100911_152547ep2dboldmocos009a001_042.img
- sub_002/swra20100911_152547ep2dboldmocos009a001_043.hdr
- sub_002/swra20100911_152547ep2dboldmocos009a001_043.img
- sub_002/swra20100911_152547ep2dboldmocos009a001_044.hdr
- sub_002/swra20100911_152547ep2dboldmocos009a001_044.img
- sub_002/swra20100911_152547ep2dboldmocos009a001_045.hdr
- sub_002/swra20100911_152547ep2dboldmocos009a001_045.img
- sub_002/swra20100911_152547ep2dboldmocos009a001_046.hdr
- sub_002/swra20100911_152547ep2dboldmocos009a001_046.img
- sub_002/swra20100911_152547ep2dboldmocos009a001_047.hdr
- sub_002/swra20100911_152547ep2dboldmocos009a001_047.img
- sub_002/swra20100911_152547ep2dboldmocos009a001_048.hdr
- sub_002/swra20100911_152547ep2dboldmocos009a001_048.img
- sub_002/swra20100911_152547ep2dboldmocos009a001_049.hdr
- sub_002/swra20100911_152547ep2dboldmocos009a001_049.img
- sub_002/swra20100911_152547ep2dboldmocos009a001_050.hdr
- sub_002/swra20100911_152547ep2dboldmocos009a001_050.img
- sub_002/swra20100911_152547ep2dboldmocos009a001_051.hdr
- sub_002/swra20100911_152547ep2dboldmocos009a001_051.img
- sub_002/swra20100911_152547ep2dboldmocos009a001_052.hdr
- sub_002/swra20100911_152547ep2dboldmocos009a001_052.img
- sub_002/swra20100911_152547ep2dboldmocos009a001_053.hdr
- sub_002/swra20100911_152547ep2dboldmocos009a001_053.img
- sub_002/swra20100911_152547ep2dboldmocos009a001_054.hdr
- sub_002/swra20100911_152547ep2dboldmocos009a001_054.img
- sub_002/swra20100911_152547ep2dboldmocos009a001_055.hdr
- sub_002/swra20100911_152547ep2dboldmocos009a001_055.img
- sub_002/swra20100911_152547ep2dboldmocos009a001_056.hdr
- sub_002/swra20100911_152547ep2dboldmocos009a001_056.img
- sub_002/swra20100911_152547ep2dboldmocos009a001_057.hdr
- sub_002/swra20100911_152547ep2dboldmocos009a001_057.img
- sub_002/swra20100911_152547ep2dboldmocos009a001_058.hdr
- sub_002/swra20100911_152547ep2dboldmocos009a001_058.img
- sub_002/swra20100911_152547ep2dboldmocos009a001_059.hdr
- sub_002/swra20100911_152547ep2dboldmocos009a001_059.img
- sub_002/swra20100911_152547ep2dboldmocos009a001_060.hdr
- sub_002/swra20100911_152547ep2dboldmocos009a001_060.img
- sub_002/swra20100911_152547ep2dboldmocos009a001_061.hdr
- sub_002/swra20100911_152547ep2dboldmocos009a001_061.img
- sub_002/swra20100911_152547ep2dboldmocos009a001_062.hdr
- sub_002/swra20100911_152547ep2dboldmocos009a001_062.img
- sub_002/swra20100911_152547ep2dboldmocos009a001_063.hdr
- sub_002/swra20100911_152547ep2dboldmocos009a001_063.img
- sub_002/swra20100911_152547ep2dboldmocos009a001_064.hdr
- sub_002/swra20100911_152547ep2dboldmocos009a001_064.img
- sub_002/swra20100911_152547ep2dboldmocos009a001_065.hdr
- sub_002/swra20100911_152547ep2dboldmocos009a001_065.img
- sub_002/swra20100911_152547ep2dboldmocos009a001_066.hdr
- sub_002/swra20100911_152547ep2dboldmocos009a001_066.img
- sub_002/swra20100911_152547ep2dboldmocos009a001_067.hdr
- sub_002/swra20100911_152547ep2dboldmocos009a001_067.img
- sub_002/swra20100911_152547ep2dboldmocos009a001_068.hdr
- sub_002/swra20100911_152547ep2dboldmocos009a001_068.img
- sub_002/swra20100911_152547ep2dboldmocos009a001_069.hdr
- sub_002/swra20100911_152547ep2dboldmocos009a001_069.img
[truncated: 424 more entries]
